# Supplementary material for: Defense dynamics in walnut (Juglans regia L.) fruit during walnut husk fly (Rhagoletis completa Cresson) infestation: an integrative, multi-level analysis
Source: BMC Plant Biol. 2025 Nov 10;25:1531. doi: 10.1186/s12870-025-07552-0 (PMC12604324; doi:10.1186/s12870-025-07552-0)
Supplement: Supplementary file 1 — Supplementary Material 1. [file 12870_2025_7552_MOESM1_ESM.xlsx]

## Sheet: S1. Husk-morpho
TABLE S1. Morphological measurements in (H) healthy, (LI) late-infected, and (EI) early-infected walnut husks. Letters indicate statistical differences between treatments of the same tissue.
		H	LI	EI
Stalk	Length (mm)	3.15 ± 0.31 a	7.05 ± 2.45 b	4.46 ± 0.44 a
	Width (mm)	5.25 ± 0.48 a	5.59 ± 0.95 a	6.04 ± 2.07 a
Fruit	Lenght (mm)	52.47 ± 2.6 a	56.88 ± 2.68 a	54.62 ± 5.8 a
	Width (mm)	45.15 ± 1.68 ab	44.75 ± 2.09 b	42.16 ± 2.57 a
	Depth (mm)	44.45 ± 1.8 b	44.89 ± 2.44 b	40.85 ± 2.92 a
Husk-Non-affected	Color - L*	42.56 ± 2.63 a	43.08 ± 2.47 a	42.08 ± 6.48 a
	Color - a*	-0.74 ± 0.48 a	2.64 ± 3.16 ab	3.2 ± 3.56 ab
	Color - b*	31.06 ± 1.87 a	32.53 ± 3.24 a	31.82 ± 6.24 a
	Color - C*	31.06 ± 1.87 a	32.77 ± 3.49 a	32.29 ± 5.47 a
	Color - h°	91.4 ± 0.89 a	85.72 ± 5 a	83.23 ± 10.1 a
	Firmness (kg/mm2)	3.9 ± 0.3 b	3.35 ± 0.57 b	2.33 ± 0.75 a
Husk-Affected	Color - L*	-	30.33 ± 13.57 c	19.38 ± 1.69 b
	Color - a*	-	7.87 ± 7.71 b	4.23 ± 1.21 ab
	Color - b*	-	9.06 ± 14.81 b	6.54 ± 1.18 b
	Color - C*	-	16.11 ± 12.28 b	7.8 ± 1.63 b
	Color - h°	-	83.06 ± 78.84 a	57.54 ± 3.52 a

## Sheet: S2. Kernel-morpho
TABLE S2. Morphological measurements in (H) healthy, (LI) late-infected, and (EI) early-infected walnut kernels. Letters indicate statistical differences between treatments of the same tissue. (n.d) not detected.
		H	LI	EI
Kernel skin	Color - L*	63.36 ± 2.6 b	61.72 ± 6.13 b	49.02 ± 5.56 a
	Color - a*	10.5 ± 0.8 b	12.68 ± 0.36 c	15.76 ± 1.41 a
	Color - b*	38.18 ± 1.59 a	44.86 ± 4.19 b	35.56 ± 3.74 a
	Color - C*	39.6 ± 1.66 a	46.64 ± 3.96 b	38.92 ± 3.88 a
	Color - h°	74.62 ± 0.82 b	74.1 ± 1.96 b	66.06 ± 1.34 a
Kernel flesh	Color - L*	70.22 ± 4.72 a	63.95 ± 11.06 a	68.54 ± 4.7 a
	Color - a*	8.86 ± 0.52 a	10.1 ± 2.94 a	8.16 ± 0.63 a
	Color - b*	28.3 ± 2.49 a	28.48 ± 6.23 a	24.18 ± 1.52 a
	Color - C*	29.66 ± 2.49 a	30.23 ± 6.85 a	25.54 ± 1.51 a
	Color - h°	72.6 ± 0.85 a	70.68 ± 1.32 a	71.32 ± 1.21 a
	Firmness (N/mm2)	4.77 ± 0.62 b	n.d.	3.53 ± 1.01 a

## Sheet: S3. VOCs-ID
TABLE S3. Identification of individual volatile organic compounds in walnut husks.
RT	ID	CAS No.	Aroma	Classification	Standard
6.672	α-Pinene	80-56-8	harsh, minty, fresh, earthy, woody, pine	monoterpene	linalool
9.082	β-Pinene	127-91-3	resinous, turpentine, green, woody, pine	monoterpene	linalool
9.553	Sabinene	3387-41-5	citrus, spice, turpentine, woody	monoterpene	linalool
10.981	Myrcene	123-35-3	balsamic, spicy, plastic	monoterpene	linalool
11.552	α-Terpinene	99-86-5	citrus, terpene, herbal, woody, bitter	monoterpene	linalool
11.069	α-Phellandrene	99-83-2	mint, citrus, peppery, turpentine, woody	monoterpene	linalool
12.307	D-Limonene	5989-27-5	mint, citrus, fresh	monoterpene	linalool
12.841	Eucalyptol	470-82-6	mint, pepper, eucalyptus	monoterpene	linalool
13.218	trans-2-Hexenal	6728-26-3	leafy, apple, cheesy, sweet, fruity	aldehyde	hexanal
13.525	2-pentyl-Furan	3777-69-3	butter, green bean, earthy	furanoid	farnesene
13.99	γ-Terpinene	99-85-4	lemon, woody, bitter	monoterpene	linalool
14.294	trans-β-Ocimene	3779-61-1	citrus, herbal, woody	monoterpene	linalool
14.481	3-Octanone	106-68-3	butter, herbal, resin, fresh	ketone	hexanal
14.552	5-methyl-3-Heptanone	541-85-5		ketone	hexanal
15.008	p-Cymene	99-87-6	citrus, spice, gasoline, fresh, woody	monoterpene	linalool
15.646	Tridecane	629-50-5		hydrocarbon	1-pentanol
16.222	trans-4,8-Dimethyl-1,3,7-nonatriene	19945-61-0		hydrocarbon	1-pentanol
17.388	Sulcatone	110-93-0	citrus, green, musty, apple	ketone	hexanal
19.04	Tetradecane	629-59-4	gasoline, waxy	hydrocarbon	1-pentanol
19.088	cis-3-Hexenol	928-96-1	fresh-cut green	alcohol	1-pentanol
19.127	Heptyl methyl ketone	821-55-6	soap, herbal, fishy	ketone	hexanal
19.251	Nonanal	124-19-6	citrus, rose, fat, green	aldehyde	hexanal
19.729	2-butoxy-Ethanol	111-76-2		alcohol	1-pentanol
20.057	Tetratriacontane	14167-59-0		hydrocarbon	1-pentanol
20.127	Perillene	539-52-6	flower, citrus	monoterpene	linalool
20.513	trans-2-Octenal	2548-87-0	nut, herbal	aldehyde	hexanal
20.643	1-Tetradecene	1120-36-1		hydrocarbon	1-pentanol
20.746	p-Cymenene	1195-32-0	citrus, pine	monoterpene	linalool
21.033	trans-Linalool oxide	5989-33-3	sweet, earthy, floral, spice, herbal	monoterpene	linalool
21.141	2,3-Heptanedione	96-04-8	oily, butter, cheese	ketone	hexanal
21.429	1-Heptanol	111-70-6	coconut, herbal, sweet, woody	alcohol	1-pentanol
21.685	2E,4E-Heptadienal	4313-03-5	hazelnut, cinnamon	aldehyde	hexanal
21.839	Eicosane (heptadecane)	112-95-8	gasoline, waxy	hydrocarbon	1-pentanol
21.968	cis-Linalool oxide	5989-33-3	sweet, earthy, floral, spice, herbal	monoterpene	linalool
22.514	2-ethyl-Hexanol	104-76-7	citrus, fresh, floral, oily	alcohol	1-pentanol
22.703	Decanal	112-31-2	citrus, soap, orange peel, floral	aldehyde	hexanal
23.187	3-Ethyl-4-methylpentan-1-ol	38514-13-5		alcohol	1-pentanol
23.603	Benzaldehyde	100-52-7	cherry, almond, sweet, bitter	aldehyde	hexanal
24.286	Linalool	78-70-6	citrus, floral, green	monoterpene	linalool
24.411	cis-Pinocamphone	15358-88-0	spicy	monoterpene	linalool
24.686	1-Octanol	111-87-5	burnt, orange, rose, waxy	alcohol	1-pentanol
25.422	cis-α-Bergamotene	18252-46-5	pepper	sesquiterpene	farnesene
25.436	Hexadecane	544-76-3		hydrocarbon	1-pentanol
25.579	Isobornyl acetate	125-12-2	pine, herbal, balsam	ester	hexyl-acetate
25.634	α-Guaiene	3691-12-1	woody, spicy	sesquiterpene	farnesene
25.87	trans-Caryophyllene	13877-93-5	cloves	sesquiterpene	farnesene
26.711	Carbitol	111-90-0		alcohol	1-pentanol
27.05	γ-Elemene	29873-99-2	floral	sesquiterpene	farnesene
27.249	Dec-(2E)-enal	3913-81-3	oily, fatty, earthy, floral,	aldehyde	hexanal
27.637	Pentacosane	629-99-2		hydrocarbon	1-pentanol
27.754	trans-β-Farnesene	18794-84-8	citrus, green	sesquiterpene	farnesene
28.069	α-Humulene	6753-98-6	earthy, woody, and herbal	sesquiterpene	farnesene
28.238	α-Selinene	17627-30-4	amber	sesquiterpene	farnesene
28.943	α-Terpineol	98-55-5	oil, mint, citrus,floral, woody	monoterpene	linalool
29	2E,4E-Nonadienal	5910-87-2	fatty, floral	aldehyde	hexanal
29.281	Eremophilene	10219-75-7		sesquiterpene	farnesene
29.545	Juglone derivatives	481-39-0		naphtoquinone	farnesene
29.565	β-Selinene	17066-67-0		sesquiterpene	farnesene
29.677	α-Selinene	473-13-2		sesquiterpene	farnesene
30.526	γ-Cadinene	38357-83-4	woody	sesquiterpene	farnesene
30.948	Methyl salicylate	119-36-8	mint	ester	hexyl-acetate
30.999	γ-Selinene	58893-88-2	woody	sesquiterpene	farnesene
31.409	Nerol	106-25-2	citrus, sweet, bitter	monoterpene	linalool
32.278	Geraniol	106-24-1	sweet rose	monoterpene	linalool
32.386	trans-Geranylacetone	3796-70-1	floral, fruity, green	monoterpene	linalool
32.566	Guaiacol	90-05-1	spice, smoky, sweet, woody	methoxyphenol	1-pentanol
32.865	Benzyl alcohol	100-51-6	berry, balsamic, floral, walnut	alcohol	1-pentanol
33.454	Phenethyl alcohol	60-12-8	floral	alcohol	1-pentanol
34.127	1-Dodecanol	112-53-8	floral	alcohol	1-pentanol
34.182	2,3-Heptanedione	96-04-8	oily, butter, cheese	ketone	hexanal
34.644	Caryophyllene oxide	1139-30-6	spicy, sweet, woody, herb	sesquiterpene	farnesene
34.955	Pentadecanal	2765-11-9		aldehyde	hexanal
35.082	cis-Nerolidol	142-50-7	floral, woody	sesquiterpene	farnesene
35.87	Guaiol	13822-35-0	balsamic, rose, wood	sesquiterpene	farnesene
36.003	ortho-Cymen-7-ol	21190-34-1	cumin	monoterpene	linalool
36.806	Eugenol	97-53-0	clove, honey, spicy	phenylpropanoid	1-pentanol
36.886	γ-Eudesmol	1209-71-8	sweet, waxy	sesquiterpene	farnesene
37.04	Valerianol	1460-73-7		sesquiterpene	farnesene
37.162	Hinesol	23811-08-7		sesquiterpene	farnesene
37.276	Thymol	89-83-8	herbal, camphor	monoterpene	linalool
37.63	α-Eudesmol	473-16-5		sesquiterpene	farnesene
37.797	β-Eudesmol	473-15-4	wood, green	sesquiterpene	farnesene

## Sheet: S4. sugars, VOC-Content
TABLE S4. Content of individual volatile organic compounds (µg/kg FW) and sugars (mg/g) in walnut husks (NA - not affected; A-affected) at healthy (H), early infestation (EI) and late infestation (LI) stages. Different letters indicate statistical difference between infestation stages for each compound separately.
	H	LI-NA	LI-A	EI-NA	EI-A
Individual organic compounds
α-Pinene			1.17 ± 0.3 a		1.73 ± 0.28 a
β-Pinene	0.02 ± 0 a	0.01 ± 0 a	1.79 ± 0.37 c	0.04 ± 0.02 a	3.2 ± 0.16 b
Sabinene			0.25 ± 0.21 a		0.33 ± 0.13 a
Myrcene			0.25 ± 0.08 a		0.43 ± 0.14 a
α-Terpinene			0.11 ± 0.03 a		0.12 ± 0.02 a
α-Phellandrene	0.03 ± 0.02 a	0.02 ± 0.01 a		0.01 ± 0 a
D-Limonene	0.06 ± 0.03 a	0.09 ± 0.02 a	1.03 ± 0.26 c	0.06 ± 0.01 a	2.37 ± 0.26 b
Eucalyptol	0.12 ± 0.04 a	0.11 ± 0.05 a	1.53 ± 0.3 c	0.12 ± 0.03 a	2.84 ± 0.4 b
trans-2-Hexenal	0.59 ± 0.47 a	0.62 ± 0.21 a		0.34 ± 0.14 a
2-pentyl-Furan			0.19 ± 0.02 b		0.09 ± 0.05 a
γ-Terpinene					0.17 ± 0.08
trans-β-Ocimene					0.17 ± 0.08
3-Octanone					3 ± 0.5
5-methyl-3-Heptanone			1.61 ± 0.11 b		2.76 ± 0.22 a
p-Cymene			0.28 ± 0.18 a		0.33 ± 0.12 a
Tridecane			0.53 ± 0.02 a		0.5 ± 0.01 a
trans-4,8-Dimethyl-1,3,7-nonatriene			0.42 ± 0.21 b		0.99 ± 0.27 a
Sulcatone			1.33 ± 0.13 b		1.91 ± 0.32 a
Tetradecane	0.13 ± 0.02 a	0.13 ± 0.05 a	0.14 ± 0.05 a	0.13 ± 0.08 a	0.25 ± 0.01 a
cis-3-Hexenol	0.14 ± 0.04 ab	0.23 ± 0.08 b		0.05 ± 0.03 a
Heptyl methyl ketone			2.63 ± 0.78 b		22.36 ± 2.12 a
Nonanal	1.34 ± 0.32 b	0.77 ± 0.32 ab		0.45 ± 0.02 a
2-butoxy-Ethanol	0.07 ± 0.01 a	0.08 ± 0.01 a	0.1 ± 0.09 a	0.1 ± 0.02 a	0.09 ± 0.01 a
Tetratriacontane	0.16 ± 0.05 a	0.08 ± 0.03 a		0.08 ± 0.02 a
Perillene			0.06 ± 0.03 a		0.05 ± 0.02 a
trans-2-Octenal	0.06 ± 0.01 a	0.15 ± 0.06 b		0.09 ± 0.01 ab
1-Tetradecene					0.25 ± 0.02
p-Cymenene	0.04 ± 0.01 a	0.06 ± 0.02 a	0.13 ± 0.01 b	0.03 ± 0 a	0.12 ± 0.01 b
trans-Linalool oxide	0.03 ± 0.01 a	0.02 ± 0.01 a	0.53 ± 0.05 c	0.03 ± 0 a	2.35 ± 0.26 b
2,3-Heptanedione			0.46 ± 0.12 a		0.55 ± 0.14 a
1-Heptanol	0.03 ± 0.01 b	0.04 ± 0 ab		0.05 ± 0 a
2E,4E-Heptadienal	0.17 ± 0.01 a	0.2 ± 0.06 a		0.13 ± 0.02 a
Eicosane (heptadecane)	0.19 ± 0.04
cis-Linalool oxide	0.03 ± 0.01 a	0.06 ± 0.01 a	1.19 ± 0.11 c	0.07 ± 0.01 a	5.02 ± 0.62 b
2-ethyl-Hexanol	0.77 ± 0.05 ab	0.68 ± 0.06 a	1 ± 0.16 b	0.82 ± 0.08 ab	1.98 ± 0.1 c
Decanal	0.27 ± 0.05 a	0.23 ± 0.06 a		0.16 ± 0.02 a
3-Ethyl-4-methylpentan-1-ol	3.5 ± 0.66 a	3.39 ± 1.25 a	14.18 ± 2.05 b	5.16 ± 0.34 a	3.74 ± 0.18 a
Benzaldehyde	0.78 ± 0.15 b	0.74 ± 0.37 b	1.77 ± 0.16 a	1.25 ± 0.08 ab	0.76 ± 0.07 b
Linalool			0.2 ± 0.06 b		0.56 ± 0.05 a
cis-Pinocamphone			0.19 ± 0.08 b		0.67 ± 0.06 a
1-Octanol	0.22 ± 0.01 b	0.27 ± 0.01 a	0.16 ± 0.02 c	0.28 ± 0.01 a
cis-α-Bergamotene					0.61 ± 0.05
Hexadecane	0.14 ± 0.01 b	0.12 ± 0.02 ab		0.11 ± 0.01 a
Isobornyl acetate	0.15 ± 0.02 a	0.14 ± 0 a		0.15 ± 0.01 a
α-Guaiene					0.96 ± 0.06
trans-Caryophyllene	0.19 ± 0.02 a	0.23 ± 0.09 a	6.61 ± 0.34 a	0.35 ± 0.04 a	27.71 ± 1.29 a
Carbitol	0.53 ± 0.08 a	0.45 ± 0.03 a	0.8 ± 0.09 c	0.49 ± 0.03 a	1.33 ± 0.18 b
γ-Elemene					0.52 ± 0.02 b
Dec-(2E)-enal	0.21 ± 0.06
Pentacosane	0.19 ± 0.02
trans-β-Farnesene					1.63 ± 0.1
α-Humulene	0.05 ± 0.01 a	0.08 ± 0.02 a	1.55 ± 0.12 c	0.1 ± 0.01 a	5.61 ± 0.33 b
α-Selinene					6.27 ± 0.55
α-Terpineol				0.03 ± 0.01 a	0.36 ± 0.03 b
2E,4E-Nonadienal			0.53 ± 0.05
Eremophilene			2.56 ± 2.03 b		12.22 ± 1.06 a
Juglone derivatives	63.75 ± 27.45 a	105.6 ± 24.18 a		75.74 ± 12.03 a
β-Selinene					16.37 ± 1.03
α-Selinene			5.85 ± 4.85 a		13.07 ± 1.02 a
γ-Cadinene			0.26 ± 0.11 b		0.49 ± 0.02 a
Methyl salicylate	1.95 ± 2.73 a	0.43 ± 0.24 a		0.24 ± 0.04 a
γ-Selinene			1.84 ± 1.42 a		1.87 ± 0.11 a
Nerol			0.68 ± 0.78
Geraniol	0.13 ± 0.04 b	0.43 ± 0.34 ab		0.85 ± 0.27 a
trans-Geranylacetone			0.51 ± 0.51 a		0.48 ± 0.05 a
Guaiacol			1.56 ± 1.84 a		1.27 ± 0.17 a
Benzyl alcohol	5.17 ± 0.8 a	6.1 ± 0.84 a	3.32 ± 2.46 ab	5.25 ± 0.03 a	1.26 ± 0.3 b
Phenethyl alcohol	0.44 ± 0.05 a	0.36 ± 0.07 a	0.95 ± 0.07 b	0.35 ± 0.05 a
1-Dodecanol	0.42 ± 0.21 a	0.28 ± 0.24 a	1.38 ± 1.55 a	0.29 ± 0.23 a	0.75 ± 0.51 a
2,3-Heptanedione	0.72 ± 0.51 a	0.26 ± 0.06 a		0.33 ± 0.11 a
Caryophyllene oxide	0.13 ± 0 a	0.13 ± 0.06 a	1.16 ± 1.39 a	0.17 ± 0.03 a	0.84 ± 0.12 a
Pentadecanal			4.56 ± 2.45 b		9.32 ± 0.95 a
cis-Nerolidol			3.49 ± 2.43 b		8.97 ± 0.53 a
Guaiol			1.8 ± 2.14 a		1.44 ± 0.05 a
ortho-Cymen-7-ol	0.09 ± 0.04 a	0.16 ± 0.03 a		0.17 ± 0.01 a
Eugenol	6.9 ± 3.38 ab	11.19 ± 3.23 b	7.6 ± 3.73 ab	7.41 ± 0.31 ab	3.51 ± 0.66 a
γ-Eudesmol			0.66 ± 0.26 b		1.85 ± 0.21 a
Valerianol	0.39 ± 0.05 a	0.77 ± 0.56 a	13.32 ± 0.73 c	1.5 ± 0.19 a	33.04 ± 1.77 b
Hinesol	0.67 ± 0.38 a	1.65 ± 1.19 a	16.92 ± 1.85 c	3.09 ± 0.29 a	38.54 ± 1.4 b
Thymol	0.04 ± 0.02 a	0.04 ± 0.02 a		0.04 ± 0.01 a
α-Eudesmol	1.28 ± 1.81 a	0.45 ± 0.35 a	10.66 ± 0.67 c	0.84 ± 0.13 a	21.05 ± 1.68 b
β-Eudesmol			31.08 ± 6.98 b		51.69 ± 2.81 a
ALCOHOLS	11.29 ± 1.78 a	11.86 ± 0.68 a	21.58 ± 3.92 b	12.84 ± 0.36 a	9.16 ± 0.65 a
ALDEHYDES	3.42 ± 0.22 a	2.72 ± 0.24 a	6.86 ± 2.51 b	2.42 ± 0.18 a	10.08 ± 0.99 b
ESTERS	2.1 ± 2.74 a	0.57 ± 0.24 a		0.39 ± 0.05 a
SESQUITERPENES	2.66 ± 1.48 a	3.24 ± 2.18 a	96.21 ± 23.85 c	5.94 ± 0.65 a	239.13 ± 13.03 b
MONOTERPENES	0.57 ± 0.1 a	0.98 ± 0.42 a	10.07 ± 2.25 c	1.44 ± 0.28 a	21.31 ± 1.43 b
OTHERS	71.27 ± 30.68 a	117.12 ± 26.65 a	10.25 ± 5.61 b	83.46 ± 12.17 a	6.76 ± 0.52 b
KETONES	0.72 ± 0.51 a	0.26 ± 0.06 a	6.03 ± 0.91 c	0.33 ± 0.11 a	30.59 ± 2.88 b
TOTAL VOC	92.3 ± 34.35 a	136.86 ± 25.27 a	152.74 ± 36.3 a	106.94 ± 11.62 a	322.74 ± 18.56 b
Sugars
Fructose	12.16 ± 0.95 a	14.18 ± 0.43 a	3.04 ± 0.15 b	14.42 ± 1.32 a	3.34 ± 0.09 b
Glucose	12.99 ± 1.09 a	12.58 ± 0.36 a	3.05 ± 0.1 b	11.63 ± 1.13 a	3.32 ± 0.12 b
Sucrose	11.93 ± 2.08 a	10.52 ± 0.21 a	0.95 ± 0.12 b	12 ± 2.97 a	0.92 ± 0.09 b
TOTAL	37.08 ± 4.07 a	37.27 ± 0.78 a	7.04 ± 0.27 b	38.05 ± 5.41 a	7.58 ± 0.22 b

## Sheet: S5. VOC - count
TABLE S5. Number of volatile organic compounds per group in walnut husks (A-affected, NA-not affected) at healthy (H), early infestation (EI) and late infestation (LI) stages.
	H	LI		EI
		NA	A	NA	A
Alcohols	10	8	6	10	10
Aldehydes	6	3	2	7	6
Esters	2	0	0	2	2
Sesquiterpenes	5	13	19	5	5
Monoterpenes	10	17	18	9	9
Others	5	5	6	6	5
Ketones	1	4	5	1	1
Total VOC	39	50	56	40	38
Alcohols		0.8	0.6	1	1
Aldehydes		0.5	0.333333	1.16667	1
Esters		0	0	1	1
Sesquiterpenes		2.6	3.8	1	1
Monoterpenes		1.7	1.8	0.9	0.9
Others		1
Ketones		4	5	1	1

## Sheet: S6. enzymes and antiox act
TABLE S6. Enzyme activities (POX and PPO in U/mg FW, PAL in nmol/s*100g FW) and indicators of antioxidant activity (TAPC-total analyzed phenolic compounds in mg/kg FW, DPPH method in µmol trolox equivalents/g FW) in different walnuts tissues (NA-not affected; A-affected) in (H) healthy, (EI) early infestation, and (LI) late infestation stages.
Fruit part	Infestation stage	PAL (nmol/s*100g FW)	POX (U/mg FW)	PPO (U/mg FW)	TAPC (mg/kg FW)	DPPH (µmol Trolox eq/g FW)
Kernel skin	H	1.17 ± 0.46 bd	151.1 ± 14.97 c	67.14 ± 18.23 b	46.52 ± 2.1 b	2.33 ± 0.39 a
	LI	1.79 ± 0.66 a	276.96 ± 32.34 a	63 ± 6.25 b	51.04 ± 4.4 b	2.47 ± 0.21 a
	EI	1.84 ± 0.21 a	255.6 ± 104.83 a	243.15 ± 131.34 a	74.36 ± 8.73 a	4.25 ± 2.78 a
Kernel flesh	H	0.6 ± 0.07 cd	2.47 ± 0.52 b	14 ± 1.63 b	1620.56 ± 273.04 a	0.26 ± 0.04 b
	LI	0.39 ± 0.07 c	1.87 ± 0.6 b	10.63 ± 1.66 b	1758.12 ± 5.68 a	0.64 ± 0.13 c
	EI	0.92 ± 0.18 bc	3.18 ± 4.54 b	18.08 ± 1.69 b	1427.64 ± 14.91 a	1.4 ± 0.11 a
Stalk	H	-	2553.69 ± 754.3 d	1314.15 ± 129.22 d	2262.48 ± 505.53 a	6.96 ± 4.32 a
	LI	1.36 ± 0.1 ab	2816.5 ± 253.66 ad	496.76 ± 13.96 e	8737.8 ± 2246.41 b	19.56 ± 3.59 b
	EI	-	3236.46 ± 158.5 a	204.13 ± 16.98 a	1502.45 ± 134.03 a	5.9 ± 2.01 a
Husk	H	0.71 ± 0.23 cd	250.74 ± 55.56 bc	34.01 ± 6.39 b	2172 ± 318.26 a	3.36 ± 1.99 a
	LI-NA	0.51 ± 0.06 c	130.31 ± 36.3 b	31.15 ± 2.2 b	2177.09 ± 391.61 a	2.76 ± 2.52 a
	LI-A	0.62 ± 0.13 c	282.45 ± 100.96 bc	99.65 ± 25.43 c	755.94 ± 188.68 b	-1.98 ± 1.74 a
	EI-NA	0.49 ± 0.04 c	130.57 ± 49.91 b	20.23 ± 2.63 b	1882.27 ± 249.24 a	2.31 ± 1.22 a
	EI-A	0.84 ± 0.06 bc	396.72 ± 52.11 c	108.01 ± 9.41 c	1089.45 ± 235.37 b	-0.38 ± 2 a
Different letters indicate statistical difference: for PAL, between all treatments for each variable separately, for POX and PPO, between kernel parts and green parts (husk/stalk), in TAPC and DPPH between treatments of each tissue separately.

## Sheet: S7. Phenolics-MS table
TABLE S7. Tentative identification of individual phenolic compounds in different walnut tissues.
Rt (min)	[M-H]- (m/z)	MS2 (m/z)	Compound ID	Compound type	Standard	Stalk	Kernel skin	Kernel flesh	Husk
7.74	489	337	3-p-coumaroylquinic acid	phenolic acid	chlorogenic acid			x	x
9.43	783	301, 481	Pedunculagin/casuariin (bis-HHDPglucose) isomer 1	phenolic acid	gallic acid		x
11.08	951	257, 229 185	Trigalloyl-HHDP-glucose isomer 2	phenolic acid	gallic acid		x
11.1	353	191, 179, 135	neochlorogenic acid	phenolic acid	chlorogenic acid	x			x
11.52	951	257, 229 185	Trigalloyl-HHDP-glucose isomer 3	phenolic acid	gallic acid		x
12.08	783	301, 481	Pedunculagin/casuariin (bis-HHDPglucose) isomer 2	phenolic acid	gallic acid		x
12.33	951	257, 229 185	Trigalloyl-HHDP-glucose isomer 1	phenolic acid	gallic acid		x
13.24	785	301, 483, 633	Tellimagrandin (digalloyl-HHDPglucose) isomer 1	phenolic acid	gallic acid		x
13.55	951	257, 229 185	Trigalloyl-HHDP-glucose isomer 4	phenolic acid	gallic acid		x
14	633	301	Strictinin/isostrictinin isomer (galloyl-HHDP-glucose)	phenolic acid	gallic acid		x
14.2	785	301, 483, 633	Tellimagrandin (digalloyl-HHDPglucose) isomer 2	phenolic acid	gallic acid		x
14.24	289	245	epicatechin der. 1	flavan-3-ol	epicatechin				x
14.5	339	159, 177	dihydroxytetralone hexoside	naphtoquinone	juglone				x
15.02	951	257, 229 185	Trigalloyl-HHDP-glucose isomer 5	phenolic acid	gallic acid		x
15.16	951	257, 229 185	Trigalloyl-HHDP-glucose isomer 6	phenolic acid	gallic acid		x
15.92	785	301, 483, 633	Tellimagrandin (digalloyl-HHDPglucose) isomer 3	phenolic acid	gallic acid		x
16.56	933	451, 631	castalgin/vescalagin der. 1	phenolic acid	ellagic acid		x
16.56	261	479451431	dicarboxylic acid der. (M+2H)	phenolic acid	ellagic acid			x
16.8	289	245	epicatechin der. 2	flavan-3-ol	epicatechin				x
16.99	565	403, 343, 241, 197	Glansreginin B	quinoline	ellagic acid			x
17.1	860	783, 301	bis-HHDP-glucose der. 1	phenolic acid	gallic acid		x
17.26	860	783, 301	bis-HHDP-glucose der. 2	phenolic acid	gallic acid		x
17.36	337	175	hydrojuglone β-D-glucopyranoside	naphtoquinone	juglone	x			x
17.37	860	783, 301	bis-HHDP-glucose der. 3	phenolic acid	gallic acid		x
17.86	951	257, 229 185	Trigalloyl-HHDP-glucose isomer 7	phenolic acid	gallic acid		x
18.11	860	783, 301	bis-HHDP-glucose der. 4	phenolic acid	gallic acid		x
18.25	933	451, 631	castalgin/vescalagin der. 2	phenolic acid	ellagic acid		x
18.56	933	451, 631	castalgin/vescalagin der. 3	phenolic acid	ellagic acid		x
18.86	435	303, 285	hydrojuglone pentoside der. 1	naphtoquinone	juglone	x
19.07	935	633	Casuarin/ casuarictin (galloyl-bis- HHDP glucose) isomer 1	phenolic acid	gallic acid		x
19.17	435	303, 285	hydrojuglone pentoside der. 2	naphtoquinone	juglone	x
19.61	289	132174173245271	catechin	flavan-3-ol	catechin			x
19.81	754	565505403385	Glansreginin B der.	quinoline	ellagic acid			x
19.84	491	271	dihydroxytetralose galloyl- hexoside	naphtoquinone	juglone	x			x
19.84	466	301	ellagic acid der. 1	phenolic acid	ellagic acid		x
20.12	469	393, 169	ellagic acid der. 2	phenolic acid	ellagic acid		x
20.23	933	451, 631	castalgin/vescalagin der. 4	phenolic acid	ellagic acid		x
20.6	435	303, 285	hydrojuglone pentoside der. 3	naphtoquinone	juglone	x
20.92	935	633	Casuarin/ casuarictin (galloyl-bis- HHDP glucose) isomer 2	phenolic acid	gallic acid		x
21.01	463	301	Quercetin-3-O-galactoside der. 1	flavonol	Quercetin-3-O-galactoside	x
21.03	787	617, 635	tetragalloyl-glucose	phenolic acid	gallic acid		x
21.2	463	301	Quercetin-3-O-galactoside der. 2	flavonol	Quercetin-3-O-galactoside	x
21.3	435	303, 285	hydrojuglone pentoside der. 4	naphtoquinone	juglone	x
21.63	449	303285151	hydrojuglone der.	naphtoquinone	juglone	x
21.75	933	451, 631	castalgin/vescalagin der. 5	phenolic acid	ellagic acid		x
21.8	592	403343241197	Glansreginin A	quinoline	ellagic acid			x
21.88	463	301	Quercetin-3-O-galactoside	flavonol	Quercetin-3-O-galactoside				x
21.93	435	303, 285	hydrojuglone pentoside der. 5	naphtoquinone	juglone	x			x
21.96	935	633	Casuarin/ casuarictin (galloyl-bis- HHDP glucose) isomer 3	phenolic acid	gallic acid		x
22.05	507	331, 271	dihydroxytetralose galloyl- hexoside	naphtoquinone	juglone				x
22.34	433	301	Quercetin-3-O-arabinoside der. 1	flavonol	Quercetin-3-O-galactoside	x
22.41	542	451, 466	ellagic acid der. 3	phenolic acid	ellagic acid		x
22.59	447	301	Quercetin-3-O-rhamnoside der. 1	flavonol	Quercetin-3-O-rhamnoside	x
22.75	433	301	Quercetin-3-O-arabinoside der. 2	flavonol	Quercetin-3-O-galactoside	x
22.91	447	301	Quercetin-3-O-rhamnoside der. 2	flavonol	Quercetin-3-O-rhamnoside	x
23.18	433	301	Quercetin-3-O-arabinoside	flavonol	Quercetin-3-O-galactoside				x
23.32	489	271, 313	gallic acid der.	phenolic acid	gallic acid				x
23.66	447	301	Quercetin-3-O-rhamnoside	flavonol	Quercetin-3-O-rhamnoside				x
24	594	405345243199	Glansreginin A (M+2H)	quinoline	ellagic acid			x
25.17	542	466	ellagic acid der. 4	phenolic acid	ellagic acid		x
25.9	627	403343241197	dicarboxylic acid der.	phenolic acid	ellagic acid			x
Rt, retention time; [M - H]-, pseudo-molecular ion identified in negative ion mode; MS2, further fragmentation; (der.), der..

## Sheet: S8. Ph content - HU
TABLE S8. Content of individual phenolic compounds (mg/kg FW) in fruit husk (A-affected, NA-non-affected) at healthy (H), early infestation (EI) and late infestation (LI) stages. Different letters indicate statistical difference between infestation stages for each compound separately.
	H	LI-NA	LI-A	EI-NA	EI-A
Neochlorogenic acid	49.97 ± 3.19 b	41.88 ± 4.6 b	11.88 ± 1.63 c	31.08 ± 3.97 a	28.23 ± 4.94 a
3-p-coumaroylquinic acid	376.15 ± 5.3 a	326.39 ± 37.51 a	83.26 ± 23.18 b	286.48 ± 78.36 a	155.04 ± 56.32 b
Epicatechin der. 1	245.61 ± 24.09 a	192.5 ± 48.74 ab	114.76 ± 33.27 b	189.48 ± 29.58 ab	184.65 ± 76.66 ab
Dihydroxytetralone hexoside	39.65 ± 4.75 a	34.86 ± 3.82 ab	15.08 ± 4.71 c	42.27 ± 5.01 a	22.78 ± 4.24 bc
Epicatechin der. 2	140.68 ± 6.08 ab	167.32 ± 48.07 a	73.52 ± 17.53 c	183.54 ± 11.66 a	81.85 ± 12.97 bc
Hydrojuglone β-D-glucopyranoside	700.81 ± 266.3 b	750.4 ± 169.22 b	212.98 ± 102.9 a	454.9 ± 106.95 ab	212 ± 71.34 a
Dihydroxytetralose galloyl- hexoside	305.76 ± 15.73 a	332.06 ± 39.4 a	122.06 ± 23.91 c	353.43 ± 29.65 a	212.24 ± 33.26 b
Dihydroxytetralose galloyl- hexoside 2	102.23 ± 2.49 a	102.79 ± 12.62 a	35.09 ± 10.74 b	111.04 ± 10.02 a	60.49 ± 10.98 b
Hydrojuglone pentoside der. 5	161.15 ± 27.64 b	161.78 ± 38.23 b	73.8 ± 23.85 a	146.76 ± 18.41 ab	114.66 ± 35.02 ab
Gallic acid der.	9.39 ± 0.35 ac	9.01 ± 1.2 c	2.41 ± 0.44 d	11.32 ± 0.92 a	4.8 ± 0.76 b
Quercetin-3-O-galactoside	16.44 ± 3.07 bc	21.59 ± 9.68 ac	4.56 ± 1.13 b	35.78 ± 7.26 a	3.79 ± 0.3 b
Quercetin-3-O-arabinoside	6.68 ± 1.17 ab	10.3 ± 5.39 a	1.16 ± 0.39 b	12.13 ± 3.54 a	1.12 ± 0.38 b
Quercetin-3-O-rhamnoside	17.47 ± 2.28 bc	26.21 ± 11.28 b	5.38 ± 1.68 c	24.06 ± 7.19 ab	7.82 ± 0.46 ac
TOTAL PHENOLIC ACIDS	435.51 ± 4.65 a	377.28 ± 40.16 a	97.55 ± 21.35 b	328.88 ± 82.63 a	188.07 ± 59.03 b
TOTAL NAPHTOQUINONES	1309.6 ± 298.8 b	1381.89 ± 243.43 b	459.01 ± 157.84 c	1108.4 ± 155.96 ab	622.16 ± 129.25 ac
TOTAL FLAVONOLS	40.59 ± 6.42 ab	58.1 ± 25.74 a	11.1 ± 3.19 b	71.97 ± 17.27 a	12.73 ± 0.86 b
TOTAL FLAVAN-3-OLS	386.3 ± 18.76 a	359.83 ± 87.28 a	188.28 ± 50.74 b	373.03 ± 40.44 a	266.5 ± 78.82 ab
TAPC	2172 ± 318.26 a	2177.09 ± 391.61 a	755.94 ± 188.68 b	1882.27 ± 249.24 a	1089.45 ± 235.37 b

## Sheet: S9. Ph content-Stalk
TABLE S9. Content of individual phenolic compounds (mg/kg FW) in fruit stalk at healthy (H), early infestation (EI) and late infestation (LI) stages. Different letters indicate statistical difference between infestation stages for each compound separately.
	H	LI	EI
Neochlorogenic acid	66.61 ± 8.73 a	128.01 ± 30.78 b	46.43 ± 19.1 a
Hydrojuglone β-D-glucopyranoside	196.36 ± 54.33 a	230.84 ± 48.65 a	169.14 ± 18.12 a
Hydrojuglone pentoside der. 1	296.06 ± 95.63 a	569.19 ± 159.9 b	129.48 ± 14.23 a
Hydrojuglone pentoside der. 2	316.74 ± 108.23 ab	352.93 ± 81.16 b	136.84 ± 17.08 a
Dihydroxytetralose galloyl- hexoside	393.06 ± 55.29 a	372.01 ± 75.16 a	419.58 ± 43.92 a
Hydrojuglone pentoside der. 3	244.24 ± 49.37 ab	417.54 ± 119.61 b	175.51 ± 44.41 a
Hydrojuglone pentoside der. 4	86.37 ± 27.77 a	375.04 ± 78.69 b	80.59 ± 14.59 a
Hydrojuglone der.	211.99 ± 79.63 a	572.89 ± 139.67 b	159.84 ± 32.64 a
Hydrojuglone pentoside der. 5	341.85 ± 39.06 a	5115.63 ± 1435.09 b	77.26 ± 8.1 a
Quercetin-3-O-galactoside der. 1	30.36 ± 8 a	97.78 ± 27.74 b	24.74 ± 19.23 a
Quercetin-3-O-galactoside der. 2	12.57 ± 2.22 a	35.77 ± 5.36 a	22.27 ± 15.22 a
Quercetin-3-O-arabinoside der. 1	14.33 ± 4.57 a	31.51 ± 9.06 b	12.67 ± 3.81 a
Quercetin-3-O-rhamnoside der. 1	13.03 ± 5.42 a	30.85 ± 4.76 b	11.3 ± 1.67 a
Quercetin-3-O-arabinoside der. 2	9.2 ± 2.84 a	28.68 ± 7.27 b	6.99 ± 1.92 a
Quercetin-3-O-rhamnoside der. 2	29.71 ± 6.02 a	379.13 ± 100.2 b	29.81 ± 6.8 a
TOTAL PHENOLIC ACID	66.61 ± 8.73 a	128.01 ± 30.78 b	46.43 ± 19.1 a
TOTAL NAPHTOQUINONES	2086.67 ± 491.6 a	8006.07 ± 2115.7 b	1348.24 ± 104.54 a
TOTAL FLAVONOLS	109.2 ± 25.44 a	603.72 ± 121.42 b	107.79 ± 22.07 a
TAPC	2262.48 ± 505.53 a	8737.8 ± 2246.41 b	1502.45 ± 134.03 a

## Sheet: S10. Ph content-KS
TABLE S10. Content of individual phenolic compounds (mg/100g FW) in kernel skin at healthy (H), early infestation (EI) and late infestation (LI) stages. Different letters indicate statistical difference between infestation stages for each compound separately.
	H	LI	EI
Pedunculagin/casuariin (bis-HHDPglucose) isomer 1	17.73 ± 3.76 a	20.41 ± 3.34 a	23.55 ± 0.78 a
Trigalloyl-HHDP-glucose isomer 2	9.52 ± 0.5 b	10.68 ± 0.74 b	13.6 ± 1.01 a
Trigalloyl-HHDP-glucose isomer 3	7.4 ± 1.77 ab	6.36 ± 2.72 b	11.49 ± 0.96 a
Pedunculagin/casuariin (bis-HHDPglucose) isomer 2	19.14 ± 0.5 b	20.71 ± 1.22 b	26.51 ± 2.4 a
Trigalloyl-HHDP-glucose isomer 1	13.26 ± 1.43 b	14.97 ± 0.65 ab	18.51 ± 2.25 a
Tellimagrandin (digalloyl-HHDPglucose) isomer 1	11.97 ± 3.1 a	12.87 ± 1.61 a	16.58 ± 1.69 a
Trigalloyl-HHDP-glucose isomer 4	10.26 ± 3.18 b	13.94 ± 0.67 ab	16.7 ± 2.32 a
Strictinin/isostrictinin isomer (galloyl-HHDP-glucose)	10.22 ± 2.16 b	16.6 ± 1.79 a	19.11 ± 0.97 a
Tellimagrandin (digalloyl-HHDPglucose) isomer 2	11.29 ± 3.88 a	14.76 ± 0.65 a	13.39 ± 0.24 a
Trigalloyl-HHDP-glucose isomer 5	20.28 ± 3.15 a	20.75 ± 4.8 a	30.08 ± 6.1 a
Trigalloyl-HHDP-glucose isomer 6	30.44 ± 9.9 a	27.21 ± 4.04 a	36.31 ± 4.04 a
Tellimagrandin (digalloyl-HHDPglucose) isomer 3	4.4 ± 0.89 b	8.39 ± 0.96 b	12.6 ± 2.49 a
Castalgin/vescalagin der. 1	122.25 ± 37.47 b	260.49 ± 22.35 a	314.46 ± 29.69 a
bis-HHDP-glucose derivative 1	17.28 ± 3.86 b	21.04 ± 3.18 b	31.79 ± 3.13 a
bis-HHDP-glucose derivative 2	9.07 ± 2.72 a	9.7 ± 3.17 a	15.26 ± 2.36 a
bis-HHDP-glucose derivative 3	30.03 ± 2.15 ab	25.49 ± 2.71 b	36.17 ± 3.52 a
Trigalloyl-HHDP-glucose isomer 7	33.24 ± 6.43 a	44.11 ± 3.09 a	42.53 ± 13.38 a
bis-HHDP-glucose derivative 4	12.71 ± 0.47 a	11.65 ± 2.94 a	16.37 ± 1.59 a
Castalgin/vescalagin der. 2	424.63 ± 20.81 a	548.88 ± 167.87 a	458.14 ± 67.51 a
Castalgin/vescalagin der. 3	1151.26 ± 357 a	1124.16 ± 205.46 a	1704.6 ± 185.43 a
Casuarin/ casuarictin (galloyl-bis- HHDP glucose) isomer 1	50.24 ± 17.23 a	64.22 ± 4.18 a	74.14 ± 3.87 a
Ellagic acid der. 1	184.13 ± 60.36 a	173.36 ± 18.27 a	247.17 ± 68.18 a
Ellagic acid der. 2	552.61 ± 164.65 a	461.81 ± 53.88 a	620.58 ± 64.18 a
Castalgin/vescalagin der. 4	874.49 ± 267.41 a	960.18 ± 78.45 a	1322.95 ± 220.2 a
Casuarin/ casuarictin (galloyl-bis- HHDP glucose) isomer 2	28.97 ± 2.85 a	27.18 ± 2.14 a	33.67 ± 3.91 a
Tetragalloyl-glucose	11.95 ± 2.76 b	12.58 ± 1.21 b	18.35 ± 2.57 a
Castalgin/vescalagin der. 5	255.09 ± 44.83 b	282.21 ± 43.03 b	716.6 ± 264.28 a
Casuarin/ casuarictin (galloyl-bis- HHDP glucose) isomer 3	14.62 ± 1.76 b	17.08 ± 1.38 b	34.27 ± 7.71 a
Ellagic acid der. 3	558.08 ± 169.51 b	660.42 ± 149.23 b	1200.61 ± 209.59 a
Ellagic acid der. 4	154.98 ± 6.95 b	211.89 ± 19.26 ab	309.49 ± 65.52 a
TOTAL PHENOLIC ACIDS/TAPC	4651.55 ± 210 b	5104.09 ± 439.92 b	7435.58 ± 873.09 a

[truncated: 4 more sheets: S11. Ph content-KF, S12. Correlations, S13.GS, ethylene, S14.AA, carot, FA]
